# Supplementary material for: Distinct intestinal microbial signatures linked to accelerated systemic and intestinal biological aging
Source: Microbiome. 2024 Feb 22;12:31. doi: 10.1186/s40168-024-01758-4 (PMC10882811; doi:10.1186/s40168-024-01758-4)
Supplement: Supplementary file 13 — Additional file 12: Supplementary Table 1. Read counts of the microbiome data. [file 40168_2024_1758_MOESM12_ESM.xlsx]

## Sheet: ST1
Supplementary Table 1. Read counts of the microbiome data.
Sample ID	Sample type	Raw read count	QC-filtered read count	Comments
Blank swab 1	Negative control	46	29
Blank swab 2	Negative control	7	NA
DNA-free water 1	Negative control	15	NA
DNA-free water 2	Negative control	3	NA
Empty well 1	Negative control	4	NA
Empty well 2	Negative control	3	NA
Mock DNA 1	Positive control	44359	22881
Mock DNA 2	Positive control	34777	20657
S.031	Colon tissue	1436	830	Excluded from analysis due to low read count
S.005	Colon tissue	5026	3888
S.008	Colon tissue	9313	6825
S.055	Colon tissue	9653	6564
S.024	Colon tissue	25432	18705
S.009	Colon tissue	43594	33980
S.062	Colon tissue	53885	36579
S.046	Colon tissue	54390	40238
S.006	Colon tissue	54431	42390
S.001	Colon tissue	58876	47434
S.037	Colon tissue	61100	44367
S.049	Colon tissue	64446	49348
S.030	Colon tissue	74006	56478
S.056	Colon tissue	76749	61713
S.011	Colon tissue	77180	59397
S.022	Colon tissue	80694	61373
S.029	Colon tissue	83333	63892
S.003	Colon tissue	84271	53384
S.013	Colon tissue	85076	53344
S.004	Colon tissue	85405	60509
S.007	Colon tissue	85452	64843
S.012	Colon tissue	87131	64454
S.036	Colon tissue	88400	61509
S.014	Colon tissue	89792	69013
S.035	Colon tissue	91411	48897
S.019	Colon tissue	92733	75357
S.032	Colon tissue	100522	74477
S.015	Colon tissue	102173	79926
S.026	Colon tissue	103255	68466
S.040	Colon tissue	105123	72017
S.048	Colon tissue	107106	83960
S.038	Colon tissue	110276	75532
S.033	Colon tissue	121705	83148
S.051	Colon tissue	140002	96534
S.045	Colon tissue	140093	104821
S.052	Colon tissue	149465	103429
S.054	Colon tissue	152960	103417
S.025	Colon tissue	155856	126681
S.044	Colon tissue	161809	84434
S.020	Colon tissue	165967	105287
S.027	Colon tissue	176441	123528
S.039	Colon tissue	179738	108819
S.028	Colon tissue	180206	116273
S.050	Colon tissue	190202	110158
S.023	Colon tissue	194559	109804
S.041	Colon tissue	211630	108973
S.042	Colon tissue	229465	140548
F.046	Feces	4	NA	Excluded from analysis due to low read count
F.033	Feces	82	39	Excluded from analysis due to low read count
F.005	Feces	54502	18703
F.036	Feces	61885	26471
F.025	Feces	64305	28640
F.045	Feces	64314	28697
F.027	Feces	64521	28239
F.013	Feces	66248	26133
F.050	Feces	66632	25200
F.008	Feces	67955	26229
F.043	Feces	68345	27628
F.015	Feces	68426	30893
F.055	Feces	68606	28858
F.048	Feces	68693	27754
F.056	Feces	69042	33523
F.031	Feces	69413	29625
F.022	Feces	69435	28586
F.051	Feces	69544	36704
F.019	Feces	69621	31216
F.011	Feces	70416	46511
F.020	Feces	70572	29731
F.030	Feces	70654	30515
F.041	Feces	71089	31163
F.007	Feces	71620	38291
F.029	Feces	72622	32768
F.062	Feces	72846	29761
F.028	Feces	72994	32127
F.049	Feces	73226	29344
F.024	Feces	73330	32023
F.035	Feces	74126	40198
F.032	Feces	74691	32352
F.052	Feces	74703	37297
F.026	Feces	74870	36387
F.040	Feces	74959	43113
F.023	Feces	75079	31416
F.038	Feces	75657	32657
F.012	Feces	77299	33768
F.039	Feces	78500	32659
F.009	Feces	79873	31953
I.031	Ileum tissue	1600	922	Excluded from analysis due to low read count
I.055	Ileum tissue	1888	885	Excluded from analysis due to low read count
I.024	Ileum tissue	7365	5585
I.005	Ileum tissue	14054	10083
I.056	Ileum tissue	28229	21384
I.040	Ileum tissue	36339	27440
I.062	Ileum tissue	42213	29565
I.015	Ileum tissue	45858	35896
I.022	Ileum tissue	49233	36880
I.026	Ileum tissue	50084	37249
I.023	Ileum tissue	58321	44500
I.011	Ileum tissue	59537	45771
I.030	Ileum tissue	62348	45007
I.029	Ileum tissue	63070	47628
I.014	Ileum tissue	63095	48880
I.020	Ileum tissue	63819	42395
I.032	Ileum tissue	71238	55059
I.036	Ileum tissue	71311	52396
I.037	Ileum tissue	71336	52282
I.012	Ileum tissue	71407	51446
I.013	Ileum tissue	73124	50972
I.019	Ileum tissue	77924	50805
I.050	Ileum tissue	77938	53597
I.001	Ileum tissue	78882	61990
I.003	Ileum tissue	79380	55868
I.041	Ileum tissue	80687	55692
I.052	Ileum tissue	80758	60298
I.054	Ileum tissue	81250	48538
I.008	Ileum tissue	82722	66520
I.046	Ileum tissue	84622	68174
I.033	Ileum tissue	85885	55975
I.009	Ileum tissue	87427	57391
I.051	Ileum tissue	88691	59200
I.004	Ileum tissue	93619	61144
I.038	Ileum tissue	95275	65823
I.028	Ileum tissue	96876	69814
I.006	Ileum tissue	98642	69410
I.035	Ileum tissue	100501	75106
I.039	Ileum tissue	100991	64715
I.025	Ileum tissue	102231	66190
I.027	Ileum tissue	104856	69462
I.045	Ileum tissue	106622	78825
I.048	Ileum tissue	115159	90500
I.042	Ileum tissue	115828	69756
I.007	Ileum tissue	130533	95708
