# Supplementary material for: Distinct intestinal microbial signatures linked to accelerated systemic and intestinal biological aging
Source: Microbiome. 2024 Feb 22;12:31. doi: 10.1186/s40168-024-01758-4 (PMC10882811; doi:10.1186/s40168-024-01758-4)
Supplement: Supplementary file 14 — Additional file 13: Supplementary Table 2. Spearman's rank correlations between telomere lengths (blood) and DNA methylation-based biological aging (related to Figure 2A). [file 40168_2024_1758_MOESM13_ESM.xlsx]

## Sheet: ST2
Supplementary table 2. Spearman's rank correlations between telomere lengths (blood) and DNA methylation-based biological aging (related to Figure 2A).
	a. Biological Aging (Blood)
	PCHorvath1		PCHorvath2		PCHannum		PCPhenoAge		PCDNAmTL		PCGrimAge
	r	p	r	p	r	p	r	p	r	p	r	p
Total TL	-0.480567	0.00195813	-0.334413	0.0374531	-0.522672	0.000641362	-0.52834	0.000545721	0.384211	0.0157426	-0.563563	0.000187177
Median TL	-0.386153	0.0151791	-0.215193	0.188298	-0.344147	0.0319301	-0.383015	0.0160981	0.158712	0.334521	-0.420973	0.00761399
20th% TL (bp)	-0.35184	0.028055	-0.167519	0.308041	-0.313174	0.0522239	-0.350625	0.0286397	0.116403	0.480382	-0.42654	0.00677334
TL <3kbp (%)	0.305177	0.0588691	0.120654	0.464384	0.280885	0.0832529	0.282808	0.0810749	-0.0812794	0.622797	0.356091	0.0260859
	b. Biological Aging (Ileum)
	PCHorvath1		PCHorvath2		PCHannum		PCPhenoAge		PCDNAmTL		PCGrimAge
	r	p	r	p	r	p	r	p	r	p	r	p
Total TL	-0.39531	0.0115814	-0.403565	0.00981451	-0.395872	0.0114528	-0.308818	0.0525149	0.384053	0.0144218	-0.433396	0.00521222
Median TL	-0.318762	0.0449915	-0.491182	0.00128937	-0.478424	0.00179243	-0.407505	0.009056	0.470544	0.0021833	-0.427392	0.00594696
20th% TL (bp)	-0.294371	0.0652088	-0.488743	0.00137453	-0.476173	0.00189726	-0.403189	0.0098895	0.457974	0.00296264	-0.438462	0.00465483
TL <3kbp (%)	0.252732	0.115627	0.474225	0.00199226	0.482856	0.00160091	0.404616	0.00960707	-0.462967	0.00262791	0.397955	0.0109878
	c. Biological Aging (Colon)
	PCHorvath1		PCHorvath2		PCHannum		PCPhenoAge		PCDNAmTL		PCGrimAge
	r	p	r	p	r	p	r	p	r	p	r	p
Total TL	-0.473625	0.00153419	-0.290333	0.0621546	-0.30816	0.0470949	-0.203468	0.196219	0.303622	0.0506145	-0.452719	0.00260911
Median TL	-0.409546	0.00707427	-0.414327	0.00637371	-0.429561	0.00452617	-0.383372	0.0122061	0.425996	0.00491052	-0.467566	0.00179555
20th% TL (bp)	-0.387991	0.0111198	-0.434342	0.00405206	-0.457437	0.00232111	-0.427859	0.00470621	0.459949	0.00217951	-0.492363	0.000925806
TL <3kbp (%)	0.328269	0.0338016	0.389692	0.0107409	0.417082	0.00599792	0.389692	0.0107409	-0.413598	0.00647653	0.423889	0.00515073
