# Supplementary material for: Distinct intestinal microbial signatures linked to accelerated systemic and intestinal biological aging
Source: Microbiome. 2024 Feb 22;12:31. doi: 10.1186/s40168-024-01758-4 (PMC10882811; doi:10.1186/s40168-024-01758-4)
Supplement: Supplementary file 15 — Additional file 14: Supplementary Table 3. Spearman's rank correlations between accelerated biological aging and Inflammatory markers (plasma) - related to Figure 2C. [file 40168_2024_1758_MOESM14_ESM.xlsx]

## Sheet: ST3
Supplementary table 3. Spearman's rank correlations between accelerated biological aging and Inflammatory markers (plasma) - related to Figure 2C.
	a. Accelerated Biological Aging (Blood)
	PCHorvath1		PCHorvath2		PCHannum		PCPhenoAge		PCDNAmTL		PCGrimAge		DunedinPACE
	r	p	r	p	r	p	r	p	r	p	r	p	r	p
CXCL9	0.468231	0.00347084	0.37909	0.020674	0.478189	0.00275798	0.399953	0.0141805	-0.513751	0.00114484	0.375533	0.0219965	0.324324	0.0501859
Eotaxin	0.239098	0.148253	0.175193	0.292777	0.23494	0.155651	0.259999	0.114922	-0.230344	0.164136	0.543853	0.000416933	0.423045	0.00813894
IL-4	0.474309	0.00262571	0.434145	0.00646221	0.571929	0.000175973	0.409412	0.0106968	-0.49171	0.00171702	0.407442	0.0111176	0.494884	0.00158519
IP-10	0.334719	0.0399666	0.280446	0.08811	0.495787	0.00154933	0.459678	0.00369085	-0.480468	0.00226488	0.318306	0.0514609	0.565598	0.000215211
MIP-1⍺	0.379993	0.0186114	0.331181	0.0422492	0.437671	0.00599607	0.373208	0.0210079	-0.462625	0.00345034	0.296377	0.0707936	0.424538	0.00789383
MPO	0.203284	0.220916	0.192666	0.2465	0.142419	0.393679	0.176464	0.289233	-0.196497	0.237049	0.145594	0.38311	0.189053	0.255639
	b. Accelerated Biological Aging (Ileum)
	PCHorvath1		PCHorvath2		PCHannum		PCPhenoAge		PCDNAmTL		PCGrimAge		DunedinPACE
	r	p	r	p	r	p	r	p	r	p	r	p	r	p
CXCL9	0.16899	0.290869	0.312544	0.046644	0.292334	0.0636372	0.225087	0.157092	-0.314808	0.0449937	0.310279	0.0483428	0.157317	0.32595
Eotaxin	0.130951	0.408455	0.384101	0.0120288	0.330862	0.0323382	0.276164	0.0766701	-0.330619	0.0324732	0.297557	0.0556466	-0.123982	0.434055
IL-4	0.140947	0.373289	0.160642	0.309496	0.0907765	0.567507	0.0307181	0.84687	-0.152456	0.335116	0.117604	0.458244	0.171016	0.278867
IP-10	0.104773	0.509039	0.073495	0.643685	0.053237	0.737744	0.009156	0.954106	-0.037517	0.813522	0.039786	0.802463	0.281906	0.070497
MIP-1⍺	0.011751	0.941123	0.120588	0.446837	0.075611	0.63414	0.071397	0.653205	-0.071235	0.653943	0.101301	0.523255	0.054054	0.733866
MPO	0.084215	0.595941	0.413617	0.00647376	0.418967	0.00575207	0.438501	0.00367555	-0.506342	0.000623115	0.401216	0.00845425	-0.042958	0.787064
	c. Accelerated Biological Aging (Colon)
	PCHorvath1		PCHorvath2		PCHannum		PCPhenoAge		PCDNAmTL		PCGrimAge		DunedinPACE
	r	p	r	p	r	p	r	p	r	p	r	p	r	p
CXCL9	0.021444	0.891436	-0.073845	0.637921	-0.221081	0.154242	-0.242827	0.116651	0.067049	0.669236	-0.004379	0.977765	0.176986	0.256222
Eotaxin	0.091688	0.5539	0.211353	0.168446	0.121639	0.431538	0.137426	0.373699	-0.257303	0.0917685	0.331231	0.0280706	-0.188802	0.219676
IL-4	-0.0851484	0.582628	-0.0249524	0.87227	-0.12018	0.437123	-0.124057	0.422368	0.0169169	0.913209	0.0165645	0.915011	0.0210051	0.892346
IP-10	-0.103171	0.505129	-0.094433	0.542042	-0.162368	0.292328	-0.126004	0.415066	0.101057	0.513941	-0.063707	0.681193	0.215786	0.159489
MIP-1⍺	-0.170496	0.268505	-0.014449	0.925833	-0.13011	0.399904	-0.06724	0.664528	0.024951	0.872279	0.020863	0.893072	0.020299	0.895946
MPO	0.168758	0.273488	0.312421	0.0389511	0.211124	0.16892	0.215706	0.159648	-0.290427	0.0558166	0.017482	0.910322	0.052446	0.735284
