# Supplementary material for: Distinct intestinal microbial signatures linked to accelerated systemic and intestinal biological aging
Source: Microbiome. 2024 Feb 22;12:31. doi: 10.1186/s40168-024-01758-4 (PMC10882811; doi:10.1186/s40168-024-01758-4)
Supplement: Supplementary file 16 — Additional file 15: Supplementary Table 4. Spearman's rank correlations between accelerated biological aging, tight junction proteins, markers of microbial translocation, and inflammation markers (related to Figure 3D). [file 40168_2024_1758_MOESM15_ESM.xlsx]

## Sheet: ST4
Supplementary Table 4. Spearman's rank correlations between accelerated biological aging, tight junction proteins, markers of microbial translocation, and inflammation markers (related to Figure 3D)
		a. Accelerated Biological Aging (Blood)
		PCHorvath1		PCHorvath2		PCHannum		PCPhenoAge		PCDNAmTL		PCGrimAge		DunedinPACE
		r	p	r	p	r	p	r	p	r	p	r	p	r	p
Ileum	ZO-1	-0.167099	0.330016	-0.125873	0.464472	-0.17369	0.311019	-0.03877	0.822372	0.0699153	0.685342	-0.0104679	0.951684	-0.145388	0.397526
	Occludin	-0.103803	0.540939	-0.110954	0.513264	-0.103446	0.542341	-0.164345	0.331055	0.0536297	0.752574	0.0656665	0.699392	0.0189491	0.911365
Colon	ZO-1	-0.430277	0.00625498	-0.382163	0.0163556	-0.481951	0.00189176	-0.23121	0.156716	0.369041	0.02078	-0.0359073	0.828197	-0.133559	0.417608
	Occludin	-0.369292	0.0225044	-0.244434	0.13914	-0.356421	0.0280611	-0.205272	0.216336	0.225073	0.174272	-0.316599	0.052795	-0.410434	0.0104837
		b. Accelerated Biological Aging (Ileum)
		PCHorvath1		PCHorvath2		PCHannum		PCDNAmTL
		r	p	r	p	r	p	r	p
Ileum	ZO-1	-0.348697	0.0219269	-0.363261	0.0166523	-0.33383	0.0286877	0.253956	0.100321
	Occludin	-0.242024	0.113462	0.0317409	0.837935	0.0832489	0.591097	-0.145243	0.34686
Colon	ZO-1	-0.358933	0.0154638	-0.240787	0.111085	-0.163698	0.282604	0.220292	0.145916
	Occludin	-0.298424	0.0491109	-0.190074	0.216528	-0.212452	0.166193	0.177043	0.250278
		c. Accelerated Biological Aging (Colon)
		PCHorvath1		DunedinPACE
		r	p	r	p
Ileum	ZO-1	-0.293021	0.0565285	0.0523387	0.73889
	Occludin	-0.233451	0.127229	-0.0358502	0.81729
Colon	ZO-1	-0.039998	0.789519	-0.099966	0.503779
	Occludin	-0.243193	0.103402	-0.0986037	0.514434
	d. Accelerated Biological Aging (Blood)
	PCHorvath1		PCHorvath2		PCHannum		PCPhenoAge		PCDNAmTL		PCGrimAge		DunedinPACE
	r	p	r	p	r	p	r	p	r	p	r	p	r	p
Reg3A	0.214696	0.19552	0.160092	0.336996	0.146085	0.381489	0.123653	0.459525	-0.172676	0.299875	0.218198	0.188156	0.097281	0.561222
I-FABP	0.22024	0.183954	0.260413	0.114325	0.260522	0.114167	0.16923	0.30977	-0.265995	0.106492	0.179082	0.282025	0.200427	0.227613
Zonulin	0.207572	0.211121	0.20035	0.227795	0.232958	0.159271	0.231863	0.161295	-0.183062	0.271289	0.176934	0.287931	0.393588	0.0144943
LBP	0.143451	0.390225	0.078455	0.639644	0.235146	0.155278	0.181967	0.274213	-0.244775	0.138573	0.174089	0.295877	0.538243	0.000490947
β-glucan	0.025916	0.882519	0.035722	0.83857	0.088114	0.614727	0.167962	0.334812	-0.155915	0.371111	-0.204245	0.239235	0.16362	0.347637
sCD163	-0.013896	0.934006	-0.074516	0.656594	0.015647	0.925713	-0.046723	0.78059	0.000109	0.99948	0.072327	0.666084	0.25703	0.119277
	e. Accelerated Biological Aging (Ileum)
	PCHorvath1		PCHorvath2		PCHannum		PCDNAmTL
	r	p	r	p	r	p	r	p
Reg3A	0.368948	0.0161988	0.309388	0.0461773	0.258417	0.0984538	-0.24375	0.119809
I-FABP	0.340764	0.0272223	0.167221	0.289835	0.08973	0.571999	-0.028208	0.859252
Zonulin	0.0986144	0.534386	0.042217	0.790656	-0.0412446	0.795373	0.0676606	0.670293
LBP	0.341963	0.0266507	0.449577	0.0028179	0.404765	0.00784034	-0.336939	0.0291122
β-glucan	0.003862	0.982167	0.161807	0.345776	0.153054	0.372832	-0.132072	0.442584
sCD163	0.30169	0.0521764	0.421782	0.00540108	0.386775	0.0113973	-0.370487	0.0157258
	f. Accelerated Biological Aging (Colon)
	PCHorvath1		DunedinPACE
	r	p	r	p
Reg3A	0.201064	0.190627	0.070475	0.649409
I-FABP	0.087199	0.573549	0.253278	0.0971437
Zonulin	0.166455	0.280183	0.0398872	0.797127
LBP	0.179288	0.244227	0.304803	0.044243
β-glucan	0.081865	0.625116	0.170187	0.307001
sCD163	0.118186	0.444824	0.207195	0.177173
		g. Inflammatory markers v/s Tight Junctions (Ileum and Colon)
		CXCL9		Eotaxin		IL-4		IP-10		MIP-1⍺		MPO
		r	p	r	p	r	p	r	p	r	p	r	p
Ileum	ZO-1	-0.0202248	0.902735	-0.0743048	0.648625	0.084162	0.605627	0.101046	0.534996	-0.0061691	0.969863	-0.198061	0.220536
	Occludin	0.215554	0.181609	-0.0270037	0.866905	0.262085	0.0978554	0.0750993	0.640744	0.112138	0.485154	-0.124591	0.437672
Colon	ZO-1	-0.280029	0.0689511	-0.20485	0.182238	-0.248383	0.104004	-0.272463	0.0735655	-0.110947	0.473393	-0.100663	0.515594
	Occludin	-0.356757	0.0203857	-0.339316	0.0260155	-0.0931997	0.552219	-0.232093	0.134231	-0.150764	0.334533	-0.244179	0.114565
		h. Inflammatory markers v/s Microbial Translocation (Plasma)
		CXCL9		Eotaxin		IL-4		IP-10		MIP-1⍺		MPO
		r	p	r	p	r	p	r	p	r	p	r	p
	Reg3A	0.302266	0.04613	0.260327	0.0841494	0.0818122	0.593157	-0.0424256	0.781998	-0.0803492	0.599805	0.0684327	0.655116
	I-FABP	0.0587199	0.704972	-0.0288623	0.850716	0.0988366	0.518316	-0.132446	0.385776	0.0102478	0.946732	-0.147113	0.334868
	Zonulin	0.392248	0.00845242	0.333674	0.0250915	0.363085	0.0142297	0.318577	0.0329361	0.383318	0.00934601	0.140024	0.35893
	LBP	0.321505	0.0333295	0.169807	0.264779	0.309687	0.0384353	0.372871	0.0116486	0.276923	0.0655365	0.0969984	0.526164
	β-glucan	0.165521	0.32756	0.0204674	0.902925	0.00963275	0.954228	0.210682	0.204208	0.272399	0.0980175	0.0251273	0.880966
	sCD163	0.27908	0.0665722	0.182225	0.23089	0.0934761	0.541364	0.124708	0.414376	0.182869	0.229218	0.256894	0.0884695
