# Supplementary material for: Distinct intestinal microbial signatures linked to accelerated systemic and intestinal biological aging
Source: Microbiome. 2024 Feb 22;12:31. doi: 10.1186/s40168-024-01758-4 (PMC10882811; doi:10.1186/s40168-024-01758-4)
Supplement: Supplementary file 17 — Additional file 16: Supplementary Table 5. Beta-diversity between PLWoH and PLWH on ART. [file 40168_2024_1758_MOESM16_ESM.xlsx]

## Sheet: ST5
Supplementary Table 5. Beta-diversity
PERMANOVA analyses comparing PLWoH and PLWH on ART:
Metric	Sample type	R.squared	p value
Weighted UniFrac	Ileum	0.05	0.072
	Colon	0.05	0.029
	Feces	0.04	0.11
Unweighted UniFrac	Ileum	0.04	0.029
	Colon	0.05	0.001
	Feces	0.04	0.013
PERMANOVA analyses comparing sample types:
Metric	Sample type	R.squared	p value
Weighted UniFrac	All sample type	0.26	0.01
	Ileum versus colon	0.01	0.12
	Ileum versus feces	0.28	0.01
	Colon versus feces	0.32	0.01
Unweighted UniFrac	All sample type	0.06	0.01
	Ileum versus colon	0.01	0.05
	Ileum versus feces	0.07	0.01
	Colon versus feces	0.06	0.01
