# Supplementary material for: Distinct intestinal microbial signatures linked to accelerated systemic and intestinal biological aging
Source: Microbiome. 2024 Feb 22;12:31. doi: 10.1186/s40168-024-01758-4 (PMC10882811; doi:10.1186/s40168-024-01758-4)
Supplement: Supplementary file 18 — Additional file 17: Supplementary Table 6. Lists of a) SCFA producing bacteria; b) butyrate producing bacteria; and c) pro-inflammatory bacteria. [file 40168_2024_1758_MOESM17_ESM.xlsx]

## Sheet: ST6
Supplementary Table 6. Lists of a) SCFA producing bacteria; b) butyrate producing bacteria; and c) pro-inflammatory bacteria.
SCFA producing bacteria	Butyrate producing bacteria	Pro-inflammatory Bacteria
p__Firmicutes g__Blautia	p__Firmicutes g__Faecalibacterium	p__Bacteroidetes g__Bacteroides
p__Firmicutes g__Faecalibacterium	p__Firmicutes g__[Ruminococcus] torques group	p__Firmicutes g__Streptococcus
p__Actinobacteria g__Collinsella	p__Firmicutes g__Subdoligranulum	p__Firmicutes g__Holdemanella
p__Firmicutes g__Subdoligranulum	p__Firmicutes g__[Ruminococcus] gnavus group	p__Fusobacteria g__Fusobacterium
p__Firmicutes g__[Eubacterium] hallii group	p__Firmicutes f__Lachnospiraceae	p__Bacteroidetes g__Parabacteroides
p__Firmicutes g__Dorea	p__Firmicutes g__Lachnoclostridium	p__Proteobacteria f__Enterobacteriaceae
p__Firmicutes g__Anaerostipes	p__Firmicutes g__Coprococcus 3	p__Proteobacteria g__Sutterella
p__Firmicutes g__[Ruminococcus] torques group	p__Firmicutes g__[Eubacterium] hallii group	p__Bacteroidetes g__Alistipes
p__Firmicutes g__Agathobacter	p__Firmicutes g__Agathobacter	p__Firmicutes g__Catenibacterium
p__Firmicutes g__Fusicatenibacter	p__Firmicutes g__Roseburia	p__Firmicutes g__Staphylococcus
p__Firmicutes g__[Ruminococcus] gauvreauii group	p__Firmicutes g__Anaerostipes	p__Proteobacteria g__Haemophilus
p__Firmicutes f__Lachnospiraceae	p__Firmicutes g__Coprococcus 1	p__Proteobacteria g__Escherichia-Shigella
p__Firmicutes g__Ruminococcus 2	p__Firmicutes g__Fusicatenibacter	p__Spirochaetes g__Brachyspira
p__Firmicutes g__Turicibacter	p__Firmicutes g__[Ruminococcus] gauvreauii group	p__Bacteroidetes g__Odoribacter
p__Bacteroidetes g__Prevotella 9	p__Bacteroidetes g__Butyricimonas	p__Proteobacteria f__Burkholderiaceae
p__Firmicutes g__Coprococcus 3	p__Firmicutes g__Clostridium sensu stricto 1	p__Proteobacteria g__Massilia
p__Firmicutes g__Clostridium sensu stricto 1	p__Firmicutes g__Lachnospiraceae NK4A136 group	p__Proteobacteria f__Pasteurellaceae
p__Firmicutes g__Ruminococcus 1	p__Firmicutes g__Butyricicoccus	p__Proteobacteria g__Neisseria
p__Firmicutes g__Ruminococcaceae UCG-013	p__Firmicutes g__Lachnospiraceae UCG-004	p__Proteobacteria g__Actinobacillus
p__Firmicutes g__Roseburia	p__Firmicutes f__Ruminococcaceae	p__Bacteroidetes g__Rikenellaceae RC9 gut group
p__Firmicutes g__Lactobacillus	p__Firmicutes g__Lachnospiraceae ND3007 group	p__Fusobacteria g__Leptotrichia
p__Firmicutes g__Dialister	p__Firmicutes g__Lachnospiraceae FCS020 group	p__Bacteroidetes g__Prevotellaceae NK3B31 group
p__Firmicutes f__Ruminococcaceae	p__Firmicutes g__Peptoniphilus	p__Proteobacteria g__Methylobacterium
p__Firmicutes g__Phascolarctobacterium	p__Firmicutes g__Oribacterium	p__Proteobacteria g__Paracoccus
p__Firmicutes g__Ruminococcaceae UCG-002	p__Firmicutes g__Anaerococcus	p__Proteobacteria g__Paucibacter
p__Firmicutes g__[Ruminococcus] gnavus group	p__Firmicutes g__Lachnospiraceae UCG-010	p__Proteobacteria g__gut metagenome
p__Firmicutes g__Ruminococcaceae UCG-004	p__Firmicutes g__Acidaminococcus	p__Firmicutes g__Oscillibacter
p__Firmicutes g__Coprococcus 2	p__Firmicutes g__[Eubacterium] eligens group	p__Proteobacteria g__Desulfovibrio
p__Firmicutes g__Ruminococcaceae UCG-014	p__Firmicutes g__[Eubacterium] nodatum group	p__Proteobacteria g__Pseudomonas
p__Firmicutes g__Butyricicoccus	p__Firmicutes g__Megasphaera	p__Proteobacteria g__Parasutterella
p__Bacteroidetes g__Prevotella 2	p__Firmicutes g__Lachnospira	p__Proteobacteria g__Acinetobacter
p__Firmicutes g__Coprococcus 1	p__Firmicutes g__Moryella	p__Proteobacteria g__Sphingobium
p__Firmicutes g__Lachnospiraceae NK4A136 group	p__Firmicutes g__Lachnospiraceae UCG-008	p__Firmicutes g__Peptococcus
p__Actinobacteria g__Bifidobacterium	p__Firmicutes g__Coprococcus 2	p__Proteobacteria g__Klebsiella
p__Firmicutes g__Lachnoclostridium	p__Firmicutes g__Oscillospira	p__Proteobacteria c__Alphaproteobacteria
p__Firmicutes g__Marvinbryantia	p__Firmicutes g__Butyrivibrio	p__Bacteroidetes g__Porphyromonas
p__Firmicutes g__Ruminococcaceae UCG-005	p__Firmicutes g__Eubacterium	p__Firmicutes g__Enterococcus
p__Firmicutes g__Moryella	p__Firmicutes g__[Eubacterium] saphenum group	p__Proteobacteria g__Aggregatibacter
p__Firmicutes g__Lachnospiraceae FCS020 group	p__Firmicutes g__Lachnospiraceae UCG-001	p__Proteobacteria g__Burkholderia-Caballeronia-Paraburkholderia
p__Firmicutes g__Ruminococcaceae NK4A214 group	p__Firmicutes g__Anaerotruncus	p__Proteobacteria g__Bilophila
p__Firmicutes g__Lachnospiraceae ND3007 group	p__Firmicutes g__Shuttleworthia	p__Cyanobacteria o__Gastranaerophilales
p__Firmicutes g__Negativibacillus	p__Firmicutes g__Catonella	p__Proteobacteria f__uncultured
p__Firmicutes g__Veillonella	p__Firmicutes g__Lachnoclostridium 5	p__Proteobacteria g__Mesorhizobium
p__Bacteroidetes g__Butyricimonas	p__Firmicutes g__Anaerofustis	p__Epsilonbacteraeota g__Helicobacter
p__Firmicutes g__Eubacterium	p__Firmicutes g__Lachnospiraceae UCG-002	p__Epsilonbacteraeota g__Campylobacter
p__Bacteroidetes g__Prevotella 7	p__Firmicutes g__Lachnospiraceae AC2044 group	p__Proteobacteria g__Brevundimonas
p__Firmicutes g__Ruminococcaceae UCG-003	p__Firmicutes g__Lachnospiraceae NK4B4 group	p__Proteobacteria g__Devosia
p__Firmicutes g__[Eubacterium] eligens group	p__Firmicutes g__Lachnospiraceae FE2018 group	p__Proteobacteria g__Reyranella
p__Firmicutes g__Lachnospiraceae UCG-001	p__Firmicutes g__Lachnospiraceae NC2004 group	p__Proteobacteria g__Novosphingobium
p__Firmicutes g__Ruminococcaceae UCG-010	p__Firmicutes g__Lachnospiraceae NK3A20 group	p__Proteobacteria g__Morganella
p__Firmicutes g__Lachnospiraceae NK4B4 group		p__Proteobacteria g__uncultured bacterium
p__Firmicutes g__Acidaminococcus		p__Proteobacteria o__Aeromonadales
p__Firmicutes o__Lactobacillales		p__Proteobacteria f__Beijerinckiaceae
p__Firmicutes g__Megasphaera		p__Proteobacteria g__DSSD61
p__Firmicutes g__[Eubacterium] nodatum group		p__Proteobacteria o__Betaproteobacteriales
p__Firmicutes g__Megamonas		p__Proteobacteria g__uncultured
p__Firmicutes g__Lachnospiraceae UCG-008		p__Spirochaetes g__Treponema 2
p__Firmicutes g__Lachnospira		p__Fusobacteria g__uncultured
p__Firmicutes g__Oscillospira		p__Proteobacteria g__Eikenella
p__Verrucomicrobia g__Akkermansia		p__Proteobacteria g__Phreatobacter
p__Firmicutes g__Butyrivibrio		p__Proteobacteria f__Sphingomonadaceae
p__Firmicutes g__Lachnospiraceae UCG-004		p__Proteobacteria f__Rhodobacteraceae
p__Firmicutes g__Lachnospiraceae NK3A20 group		p__Proteobacteria g__Sphingopyxis
p__Firmicutes g__Ruminococcaceae UCG-009		p__Proteobacteria g__Sphingomonas
p__Firmicutes g__Anaerofustis		p__Bacteroidetes g__Prevotellaceae UCG-001
p__Firmicutes g__Lachnospiraceae UCG-002		p__Proteobacteria g__Oxalobacter
p__Firmicutes g__Anaerotruncus		p__Proteobacteria g__Blastomonas
p__Firmicutes g__Ruminococcaceae UCG-007		p__Actinobacteria g__Mycobacterium
p__Firmicutes g__Lachnospiraceae FE2018 group		p__Proteobacteria f__Xanthobacteraceae
p__Firmicutes g__Lachnospiraceae UCG-010		p__Proteobacteria g__Acidovorax
p__Firmicutes g__Peptoniphilus		p__Proteobacteria g__Bradyrhizobium
p__Bacteroidetes g__Prevotella		p__Fusobacteria o__Fusobacteriales
p__Firmicutes g__Ruminococcaceae UCG-008		p__Proteobacteria g__Acidibacter
p__Firmicutes g__Anaerococcus		p__Fusobacteria g__Sneathia
p__Firmicutes g__Oribacterium		p__Proteobacteria g__Aeromonas
p__Proteobacteria g__Succinivibrio		p__Proteobacteria g__Cardiobacterium
p__Firmicutes g__Lachnospiraceae NC2004 group		p__Proteobacteria g__Schlegelella
p__Actinobacteria f__Propionibacteriaceae		p__Proteobacteria g__Roseomonas
p__Bacteroidetes g__Prevotella 6		p__Firmicutes g__Bacillus
p__Firmicutes g__[Eubacterium] saphenum group		p__Proteobacteria g__Bosea
p__Firmicutes g__Catonella		p__Proteobacteria g__Legionella
p__Firmicutes g__Lachnoclostridium 5		p__Proteobacteria g__1174-901-12
p__Firmicutes g__Lachnospiraceae AC2044 group		p__Proteobacteria g__Phyllobacterium
p__Firmicutes g__Selenomonas		p__Firmicutes g__Mogibacterium
p__Firmicutes g__Shuttleworthia		p__Proteobacteria g__Thiothrix
		p__Proteobacteria g__Methylophilus
		p__Proteobacteria
		p__Proteobacteria g__Ralstonia
		p__Proteobacteria g__Belnapia
		p__Proteobacteria g__Caulobacter
		p__Proteobacteria g__Skermanella
