# Supplementary material for: Distinct intestinal microbial signatures linked to accelerated systemic and intestinal biological aging
Source: Microbiome. 2024 Feb 22;12:31. doi: 10.1186/s40168-024-01758-4 (PMC10882811; doi:10.1186/s40168-024-01758-4)
Supplement: Supplementary file 19 — Additional file 18: Supplementary Table 7. Spearman's rank correlations between the microbiome and accelerated biological aging (related to Figure 5A, C, D). [file 40168_2024_1758_MOESM18_ESM.xlsx]

## Sheet: ST7
Supplementary Table 7. Spearman's rank correlations between the microbiome and accelerated biological aging (related to Figure 5A, C, D).
	a. Accelerated Biological Aging (Colon) vs Microbiome (Colon)
	PCHorvath1			DunedinPACE
	r	p	FDR	r	p	FDR
Catenibacterium	0.400027	0.00587821	0.0726607	0.484461	0.00064563	0.0639174
Prevotella 2	0.237115	0.11259		0.238307	0.110742
Alloprevotella	0.188626	0.209325		0.263218	0.0771584
Prevotella 9	0.348669	0.0175601	0.0940441	0.429368	0.00290427	0.0726607
Alistipes	-0.229506	0.124955		-0.19664	0.190263
Romboutsia	-0.307271	0.0377824	0.106363	-0.0102892	0.945892
Coprococcus 3	-0.0664114	0.661015		-0.0311979	0.83693
Subdoligranulum	-0.0289944	0.848308		-0.0120913	0.936434
Erysipelotrichaceae UCG-003	-0.0907756	0.548528		-0.305684	0.0388351	0.106363
	b. Accelerated Biological Aging (Blood) vs Microbiome (Colon)
	PCHorvath1			PCHorvath2			PCHannum			PCPhenoAge			PCDNAmTL			PCGrimAge			DunedinPACE
	r	p	FDR	r	p	FDR	r	p	FDR	r	p	FDR	r	p	FDR	r	p	FDR	r	p	FDR
Catenibacterium	0.324159	0.047092	0.116553	0.358402	0.0271385	0.099508	0.377048	0.0196221	0.0940441	0.378754	0.0190313	0.0940441	-0.433105	0.00660552	0.0726607	0.139656	0.403014		0.328668	0.0439339	0.114459
Prevotella 2	0.438878	0.00584331	0.0726607	0.454255	0.00417188	0.0726607	0.416556	0.00928222	0.0769785	0.412835	0.00999751	0.0769785	-0.467649	0.00307158	0.0726607	0.230538	0.163772		0.155883	0.350017
Alloprevotella	0.350359	0.0310456	0.104659	0.370101	0.022188	0.0940441	0.407757	0.0110493	0.0781344	0.368273	0.0229078	0.0940441	-0.438955	0.00583373	0.0726607	0.112359	0.501826		0.243485	0.140731
Prevotella 9	0.120117	0.472559		0.1269	0.447726		0.224444	0.175512		0.177193	0.287215		-0.198479	0.232257		-0.0691226	0.680075		0.108187	0.517935
Alistipes	-0.337336	0.0383442	0.106363	-0.29436	0.0728255		-0.273969	0.096021		-0.131558	0.431097		0.349066	0.031715	0.104659	-0.243601	0.140536		-0.0949407	0.570723
Romboutsia	-0.343188	0.0349082	0.106363	-0.271265	0.0994796		-0.336203	0.0390399	0.106363	-0.15329	0.358188		0.316799	0.0526371		-0.417957	0.00902434	0.0769785	-0.350691	0.0308759	0.104659
Coprococcus 3	-0.383065	0.0176044	0.0940441	-0.361157	0.0258977	0.0986104	0	-0.312302	0.0562751	-0.28163	0.0867205		0.375616	0.0201294	0.0940441	-0.0829226	0.620637		-0.124548	0.456255
Subdoligranulum	-0.437452	0.00602414	0.0726607	-0.326037	0.0457548	0.116147	-0.41228	0.0101083	0.0769785	-0.157273	0.345684		0.372223	0.0213763	0.0940441	-0.268907	0.102573		-0.306118	0.0616014
Erysipelotrichaceae UCG-003	-0.290876	0.0764415		-0.285496	0.0822997		-0.232865	0.159442		-0.366198	0.0237485	0.0940441	0.337426	0.038289	0.106363	-0.368771	0.0227099	0.0940441	-0.400116	0.0128087	0.0845371
	c. Accelerated Biological Aging(Ileum) vs Microbiome (Ileum)
	PCHorvath1			PCHorvath2
	r	p	FDR	r	p	FDR
Catenibacterium	0.324582	0.0337052	0.163133	0.064597	0.680677
Prevotella 2	0.282027	0.0669111		0.0689456	0.660439
Enterobacteriaceae	0.283253	0.0656832		0.363225	0.0166638	0.161617
Alistipes	-0.263108	0.0882583		-0.22523	0.146462
Faecalibacterium	-0.145128	0.353121		-0.203269	0.191095
Subdoligranulum	-0.14276	0.361114		-0.237556	0.125053
Erysipe. UCG-003	-0.199823	0.19889		-0.233628	0.131604
	d. Accelerated Biological Aging (Blood) vs Microbiome (Ileum)
	PCHorvath1			PCHorvath2			PCHannum			PCPhenoAge			PCDNAmTL			PCGrimAge			DunedinPACE
	r	p	FDR	r	p	FDR	r	p	FDR	r	p	FDR	r	p	FDR	r	p	FDR	r	p	FDR
Catenibacterium	0.360255	0.0335148	0.163133	0.373856	0.0269422	0.161617	0.432054	0.00954618	0.161617	0.392517	0.0196846	0.161617	-0.47159	0.00423869	0.161617	0.0755936	0.666036		0.333054	0.0505783
Prevotella 2	0.393264	0.019432	0.161617	0.381652	0.02368	0.161617	0.379819	0.0244161	0.161617	0.368513	0.0293849	0.161617	-0.428098	0.0103019	0.161617	0.274398	0.110668		0.18609	0.284474
Enterobacteriaceae	0.192362	0.268259		0.180286	0.300028		0.243544	0.15859		0.188049	0.279342		-0.30709	0.0727449	0.179799	0.34677	0.0412681		0.373223	0.0272224	0.161617
Alistipes	-0.343899	0.0430922	0.179799	-0.298457	0.0815937		-0.257784	0.134892		-0.13296	0.446405		0.28864	0.0926454		-0.219916	0.204299		-0.148948	0.393124
Faecalibacterium	-0.415015	0.0131735	0.161617	-0.355487	0.0361076	0.168039	-0.36263	0.0322812	0.163133	-0.196793	0.25718		0.379578	0.024514	0.161617	-0.333497	0.050254		-0.371175	0.0281463	0.161617
Subdoligranulum	-0.48529	0.00312736	0.161617	-0.423928	0.0111531	0.161617	-0.463996	0.00499075	0.161617	-0.200616	0.247864		0.415523	0.0130507	0.161617	-0.26534	0.123432		-0.345755	0.0419057	0.179799
Erysipe. UCG-003	-0.31672	0.0637771		-0.322168	0.0591036		-0.222779	0.198322		-0.385335	0.0222567	0.161617	0.393433	0.0193751	0.161617	-0.377089	0.025547	0.161617	-0.40801	0.0149703	0.161617
	e. Accelerated Biological Aging (Colon) vs Microbiome (feces)
	PCHorvath1		DunedinPACE
	r	p	r	p
Catenibacterium	0.452653	0.00557146	0.371663	0.0256211
Lachnospiraceae	0.0712999	0.67846	-0.0530245	0.758095
Bacteroides	-0.176845	0.302173	-0.367977	0.0272395
[Rumino.] gauvreauii group	-0.378073	0.022996	0.0606258	0.725408
Peptostreptococcaceae	-0.145535	0.397043	-0.172691	0.313853
Erysipe. UCG-003	-0.105548	0.540107	-0.284044	0.0931723
	f. Accelerated Biological Aging(Ileum) vs Microbiome (feces)
	PCHorvath1		PCHorvath2		PCDNAmTL
	r	p	r	p	r	p
Catenibacterium	0.232302	0.179317	-0.003971	0.981938	0.0205167	0.906874
Lachnospiraceae	0.270588	0.115876	0.10084	0.562999	0.0137255	0.937918
Bacteroides	-0.146789	0.400097	-0.0473423	0.787114	0.0609286	0.728072
[Rumino.] gauvreauii group	-0.330716	0.0523215	-0.304348	0.0754701	0.245162	0.155756
Peptostreptococcaceae	-0.48105	0.0034405	-0.42498	0.010933	0.213928	0.217204
Erysipe. UCG-003	-0.290038	0.0910055	-0.347228	0.0409828	0.378158	0.0250993
	g. Accelerated Biological Aging (Blood) vs Microbiome (feces)
	PCHorvath1		PCHorvath2		PCPhenoAge		PCDNAmTL		DunedinPACE
	r	p	r	p	r	p	r	p	r	p
Catenibacterium	0.294824	0.107382	0.314856	0.0844927	0.388621	0.0307286	-0.359162	0.0472195	0.20197	0.275895
Lachnospiraceae	0.470161	0.00821085	0.39879	0.027064	0.110887	0.551148	-0.283871	0.12168	0.230645	0.21108
Bacteroides	-0.0288336	0.877631	-0.0358907	0.847992	-0.204255	0.270385	0.113721	0.542436	-0.195786	0.291173
[Rumino.] gauvreauii group	-0.149091	0.423432	-0.0816163	0.662492	-0.159596	0.391116	0.122424	0.511763	-0.0028283	0.987952
Peptostreptococcaceae	-0.189673	0.306793	-0.19685	0.288506	-0.0297326	0.873845	0.153174	0.4107	-0.0865321	0.643464
Erysipe. UCG-003	-0.18096	0.32995	-0.216147	0.24286	-0.30537	0.0948139	0.274372	0.135254	-0.383284	-0.383284
