# Supplementary material for: Distinct intestinal microbial signatures linked to accelerated systemic and intestinal biological aging
Source: Microbiome. 2024 Feb 22;12:31. doi: 10.1186/s40168-024-01758-4 (PMC10882811; doi:10.1186/s40168-024-01758-4)
Supplement: Supplementary file 20 — Additional file 19: Supplementary Table 8. Spearman's rank correlations between accelerated biological aging, tight junction proteins, markers of microbial translocation, and inflammation markers (related to Figure 5E). [file 40168_2024_1758_MOESM19_ESM.xlsx]

## Sheet: ST8
Supplementary Table 8. Spearman's rank correlations between accelerated biological aging, tight junction proteins, markers of microbial translocation, and inflammation markers (related to Figure 5E).
	a. Tight junctions vs Microbiome (Colon)
	ZO-1 (Ileum)		Occludin (Ileum)		ZO-1 (Colon)		Occludin (Colon)
	r	p	r	p	r	p	r	p
Catenibacterium	-0.194746	0.216502	-0.180131	0.247732	-0.36982	0.0114191	-0.253028	0.0935396
Prevotella 2	-0.0987018	0.534022	-0.226196	0.144692	-0.363561	0.0130073	-0.225492	0.136398
Alloprevotella	-0.032534	0.837935	-0.321348	0.0356221	-0.412489	0.00439001	-0.173819	0.253487
Prevotella 9	-0.0117229	0.941263	-0.150318	0.335982	-0.43164	0.00274269	-0.228041	0.131906
Alistipes	0.353176	0.0217759	0.149935	0.337228	0.144722	0.337254	0.159472	0.295384
Romboutsia	0.540174	0.000222122	0.235261	0.12885	0.210779	0.159699	0.434906	0.00283124
Coprococcus 3	0.0985992	0.534449	0.0590388	0.70687	-0.0624401	0.680166	0.0409153	0.78958
Subdoligranulum	0.234856	0.134358	0.135558	0.38609	0.316896	0.0318899	0.364931	0.0137087
Erysipelotrichaceae UCG-003	0.150373	0.34184	-0.130367	0.404706	0.254474	0.0878867	0.240753	0.111137
Butyrate Producing bacteria	-0.017067	0.913499	-0.082044	0.596495	0.202835	0.171506	0.2616	0.0790618
	b. Microbial Translocation vs Microbiome (Colon)
	Reg3A		I-FABP		Zonulin		LBP		β-glucan		sCD163
	r	p	r	p	r	p	r	p	r	p	r	p
Catenibacterium	0.329899	0.030739	0.223029	0.150553	0.262096	0.0895345	0.229	0.139644	0.138091	0.415039	0.183748	0.238205
Prevotella 2	0.244783	0.113644	0.0926255	0.554681	0.334634	0.0282822	0.0378959	0.809351	0.0425525	0.802536	-0.0491449	0.754313
Alloprevotella	0.122064	0.435529	0.139296	0.373004	0.429763	0.00402559	0.140712	0.368114	0.176794	0.295211	0.0361749	0.817859
Prevotella 9	0.170044	0.275644	0.156591	0.315967	0.140239	0.369745	0.14434	0.355767	0.131367	0.438331	0.122332	0.434516
Alistipes	-0.103212	0.510135	-0.211778	0.172782	-0.281175	0.0677749	0.0901216	0.565478	0.15715	0.352947	-0.0755175	0.630305
Romboutsia	-0.0096278	0.95114	-0.190432	0.221261	-0.0724055	0.644505	-0.118728	0.448272	0.0155708	0.927121	-0.0314567	0.841288
Coprococcus 3	0.0230607	0.883304	-0.149745	0.337848	-0.194534	0.211286	-0.230909	0.136285	-0.417369	0.0101666	-0.168607	0.27978
Subdoligranulum	0.0159384	0.9192	-0.0281073	0.858004	-0.282952	0.0659831	0.064811	0.679676	-0.0741224	0.662841	-0.165276	0.28953
Erysipelotrichaceae UCG-003	-0.101287	0.518099	0.0434662	0.781965	-0.249634	0.106441	-0.152212	0.329857	0.0892463	0.599387	-0.276472	0.0727038
Butyrate Producing bacteria	-0.033757	0.82779	0.035528	0.818905	-0.525581	0.000248711	0.198316	0.196888	0.017073	0.918964	-0.006766	0.965234
	c. Inflammatory Markers vs Microbiome (Colon)
	CXCL9		Eotaxin		IL-4		IP-10		MIP-1⍺		MPO
	r	p	r	p	r	p	r	p	r	p	r	p
Catenibacterium	0.207676	0.186929	0.0770749	0.623248	0.102843	0.511658	0.247297	0.109866	-0.00136885	0.993049	0.310057	0.0430279
Prevotella 2	0.301983	0.0519369	0.305134	0.046627	0.265963	0.0847361	0.0907584	0.562723	0.143002	0.36029	0.0689159	0.660576
Alloprevotella	0.306371	0.048458	0.191299	0.219127	0.0751051	0.63218	0.204582	0.188184	0.0831576	0.596006	0.258745	0.0938604
Prevotella 9	0.193102	0.220481	-0.0362257	0.817607	0.0212896	0.892211	0.155178	0.320407	-0.0358281	0.819576	0.327928	0.0318126
Alistipes	-0.326369	0.0349081	-0.181605	0.243818	-0.180504	0.246737	-0.113802	0.467457	-0.208794	0.179054	-0.290461	0.0588224
Romboutsia	-0.058721	0.711837	-0.332803	0.0292126	-0.284939	0.064024	0.0055014	0.97207	-0.129214	0.408911	0.100286	0.522264
Coprococcus 3	-0.180063	0.253837	0.0244216	0.876469	-0.259878	0.0923799	-0.249046	0.107296	-0.491626	0.000813926	-0.0491909	0.75409
Subdoligranulum	-0.336738	0.0292146	-0.219587	0.157118	-0.401481	0.00762115	-0.27638	0.072802	-0.395671	0.0086325	-0.255846	0.097733
Erysipelotrichaceae UCG-003	-0.330015	0.0328103	-0.124742	0.42545	-0.277729	0.0713594	-0.303288	0.0480383	-0.138814	0.374676	-0.252493	0.102362
Butyrate Producing bacteria	-0.470402	0.00145681	-0.190634	0.215152	-0.431592	0.00344245	-0.462297	0.00158127	-0.533831	0.000190108	-0.31806	0.0353771
	d. Tight junctions vs Microbiome (Ileum)
	ZO-1 (Ileum)		Occludin (Ileum)		ZO-1 (Colon)		Occludin (Colon)
	r	p	r	p	r	p	r	p
Catenibacterium	-0.1566	0.328189	-0.101734	0.52147	-0.361168	0.0173368	-0.17449	0.269073
Prevotella 2	-0.0560541	0.727768	-0.0585175	0.712793	-0.294525	0.0552143	-0.101399	0.522852
Enterobacteriaceae	-0.323403	0.0391565	-0.126485	0.424761	-0.0721192	0.645817	-0.0999539	0.528821
Alistipes	0.416682	0.0067276	0.268964	0.0850003	0.142072	0.363458	0.16408	0.299117
Faecalibacterium	0.22887	0.150053	0.215054	0.171401	0.257825	0.0950761	0.396446	0.00934418
Subdoligranulum	0.298139	0.058319	0.295685	0.0572781	0.330113	0.0306242	0.411297	0.0068103
Erysipelotrichaceae UCG-003	0.168333	0.292775	-0.0819173	0.606042	0.272101	0.0775332	0.239597	0.126447
Butyrate Producing bacteria	0.121896	0.436167	-0.032804	0.832585	0.210242	0.165683	0.195668	0.203054
	e. Microbial Translocation vs Microbiome (Ileum)
	Reg3A		I-FABP		Zonulin		LBP		β-glucan		sCD163
	r	p	r	p	r	p	r	p	r	p	r	p
Catenibacterium	0.3897	0.0129307	0.261924	0.102539	0.307142	0.0538767	0.280505	0.0795672	0.177968	0.313946	0.20077	0.214159
Prevotella 2	0.285794	0.0738249	0.0689175	0.672621	0.331639	0.0365704	0	1	-0.11027	0.534713	-0.051593	0.751876
Enterobacteriaceae	0.105246	0.518068	0.390814	0.0126526	0.084542	0.603994	0.247045	0.124334	0.0932546	0.599883	0.195707	0.226182
Alistipes	-0.0761606	0.640438	-0.180101	0.266112	-0.320602	0.0437001	0.0716032	0.660616	0.0136221	0.939051	-0.0392784	0.809839
Faecalibacterium	0.0834975	0.608486	0.19924	0.217744	-0.451616	0.00344243	-0.168402	0.298927	-0.0290364	0.870509	-0.08528	0.600828
Subdoligranulum	0.189591	0.241309	0.060276	0.71178	-0.230127	0.153133	0.0645737	0.692206	-0.19919	0.258735	-0.0523722	0.74825
Erysipelotrichaceae UCG-003	-0.189945	0.240416	-0.0240154	0.88306	-0.173948	0.283061	-0.1774	0.273468	-0.0206643	0.907654	-0.285926	0.0736861
Butyrate Producing bacteria	0.139703	0.377565	0.149874	0.34346	-0.571348	7.75474e-05	0.0705	0.657293	0.015833	0.926975	-0.012236	0.938696
	f. Inflammatory Markers vs Microbiome (Ileum)
	CXCL9		Eotaxin		IL-4		IP-10		MIP-1⍺		MPO
	r	p	r	p	r	p	r	p	r	p	r	p
Catenibacterium	0.275316	0.0855341	-0.00671802	0.967183	0.153174	0.345363	0.225979	0.160882	0.0317209	0.845935	0.250474	0.119027
Prevotella 2	0.327887	0.0388788	0.304138	0.0563891	0.319847	0.0442259	0.0948433	0.560476	0.190339	0.239424	0.000208486	0.998981
Enterobacteriaceae	0.164721	0.309766	0.0463452	0.776433	0.333269	0.035603	0.339041	0.0323447	0.299284	0.0606452	0.291637	0.067864
Alistipes	-0.245901	0.126142	-0.280117	0.0800019	-0.178204	0.271264	-0.0632371	0.698273	-0.192134	0.234937	-0.282271	0.0776124
Faecalibacterium	-0.218397	0.175777	-0.20865	0.19634	-0.279219	0.0810144	-0.342136	0.0307008	-0.197786	0.22119	-0.47164	0.00212482
Subdoligranulum	-0.141061	0.38528	-0.22582	0.161185	-0.351436	0.0261711	-0.261661	0.102896	-0.321021	0.0434099	-0.225054	0.162649
Erysipelotrichaceae UCG-003	-0.324086	0.0413368	-0.161854	0.31838	-0.316157	0.0468724	-0.282961	0.0768591	-0.121279	0.455987	-0.273911	0.0872075
Butyrate Producing bacteria	-0.247387	0.118899	-0.148778	0.347041	-0.386124	0.0115484	-0.306377	0.0484532	-0.385591	0.0116734	-0.343425	0.0259683
	g. Tight junctions vs Microbiome (Feces)
	ZO-1 (Ileum)		Occludin (Ileum)		ZO-1 (Colon)		Occludin (Colon)
	r	p	r	p	r	p	r	p
Catenibacterium	-0.286727	0.100158	-0.308518	0.0758551	-0.22459	0.187879	-0.238319	0.167997
Lachnospiraceae	-0.154202	0.383899	-0.203548	0.248245	-0.054967	0.750179	-0.376378	0.0258486
Bacteroides	0.244593	0.163274	0.431844	0.0107628	0.15631	0.362624	0.0984313	0.573743
[Rumino.] gauvreauii group	0.0125912	0.943656	-0.0866433	0.626093	0.148422	0.38764	0.260782	0.130256
Peptostreptococcaceae	0.353341	0.0403741	0.115768	0.514411	-0.0109954	0.949252	0.151189	0.385964
Erysipelotrichaceae UCG-003	-0.0462873	0.794908	-0.138608	0.43435	0.293096	0.0827687	0.162255	0.351727
Butyrate Producing bacteria	0.124149	0.47736	0.436414	0.00876813	0.288405	0.0834367	0.24242	0.154292
	h. Microbial Translocation vs Microbiome (Feces)
	Reg3A		I-FABP		Zonulin		LBP		β-glucan		sCD163
	r	p	r	p	r	p	r	p	r	p	r	p
Catenibacterium	0.2454	0.155342	0.0109759	0.950103	0.163475	0.348069	0.248717	0.054915	0.360225	0.149657	0.251252	0.145417
Lachnospiraceae	0.0592478	0.657049	-0.0777583	0.946402	0.405602	0.735301	0.279571	0.0162755	0.0130574	0.352216	0.161625	0.103839
Bacteroides	-0.183639	0.290977	-0.0680258	0.697808	-0.102108	0.559443	-0.491105	0.00273832	-0.277935	0.144336	-0.395266	0.0187681
[Rumino.] gauvreauii group	-0.464549	0.366594	-0.138618	0.66078	0.0768584	0.427115	-0.157374	0.00493228	-0.231007	0.227941	-0.323703	0.0578368
Peptostreptococcaceae	0.0356571	0.454936	-0.0186965	0.915105	-0.302202	0.838859	-0.159019	0.0776586	-0.144375	0.361543	-0.205877	0.23542
Erysipelotrichaceae UCG-003	-0.321136	0.558226	-0.0236431	0.892759	0.051063	0.770813	-0.170562	0.0599675	-0.113355	0.327276	-0.29529	0.085042
Butyrate Producing bacteria	-0.137589	0.423585	0.020084	0.907446	0.106049	0.538173	-0.130382	0.448496	-0.205607	0.275711	-0.361905	0.0300892
	i. Inflammatory Markers vs Microbiome (Feces)
	CXCL9		Eotaxin		IL-4		IP-10		MIP-1⍺		MPO
	r	p	r	p	r	p	r	p	r	p	r	p
Catenibacterium	0.18696	0.289714	-0.012589	0.942781	-0.106078	0.54419	0.0500122	0.775407	-0.0378573	0.829058	0.382374	0.0233951
Lachnospiraceae	0.193583	0.271497	0.266265	0.122081	0.0416025	0.812434	-0.0795518	0.648539	0.165861	0.340981	0.0323575	0.853601
Bacteroides	-0.144702	0.414215	-0.0316571	0.856737	0.132241	0.448889	-0.0247917	0.887582	-0.0809751	0.643782	-0.214191	0.216626
[Rumino.] gauvreauii group	-0.375058	0.0288428	-0.271688	0.114378	-0.136064	0.435764	-0.1223	0.483993	-0.0110823	0.94962	-0.173236	0.319635
Peptostreptococcaceae	-0.42969	0.0112066	-0.20891	0.228439	-0.212232	0.220958	-0.17166	0.324126	-0.289323	0.0918407	-0.294479	0.0859419
Erysipelotrichaceae UCG-003	-0.320672	0.0644504	-0.11862	0.497339	-0.229816	0.184149	-0.223218	0.197415	-0.0415886	0.812495	-0.420964	0.0117938
Butyrate Producing bacteria	-0.004762	0.978341	0.01197	0.944761	0.142499	0.40707	0.034234	0.842877	0.143023	0.405329	0.035526	0.837028
