# Supplementary material for: Distinct intestinal microbial signatures linked to accelerated systemic and intestinal biological aging
Source: Microbiome. 2024 Feb 22;12:31. doi: 10.1186/s40168-024-01758-4 (PMC10882811; doi:10.1186/s40168-024-01758-4)
Supplement: Supplementary file 21 — Additional file 20: Supplementary Table 9. A list of gut-related metabolites. [file 40168_2024_1758_MOESM20_ESM.xlsx]

## Sheet: ST9
Supplementary Table 9. A list of gut-related metabolites.
Metabolite	Reference (PMID)
Deoxycholic acid	36740850
Ursodeoxycholic acid	36740850
Trehalose	34277467
2-Hydroxybutyrate	36984891
5-HIAA	32213346
L-Kynurenine	23843452, 24585899
Quinolinic acid	24585899
Mevalonic Acid	36389176
Hippurate	29057986
Urocanate	36715540
Xanthurenate	34127525
L-Ergothioneine	32467627
Levulinic acid	34082713
Docosahexaenoic acid	35127778
L-HIstidine	36715540
Oleic Acid	31370174, 31626113
L(-)-Carnitine	31263508
