# Supplementary material for: Distinct intestinal microbial signatures linked to accelerated systemic and intestinal biological aging
Source: Microbiome. 2024 Feb 22;12:31. doi: 10.1186/s40168-024-01758-4 (PMC10882811; doi:10.1186/s40168-024-01758-4)
Supplement: Supplementary file 22 — Additional file 21: Supplementary Table 10. Spearman's rank correlations between metabolites and accelerated biological aging, tight junction proteins, markers of microbial translocation, and inflammation markers (related to Figure 6B). [file 40168_2024_1758_MOESM21_ESM.xlsx]

## Sheet: ST10
Supplementary Table 10. Spearman's rank correlations between metabolites and accelerated biological aging, tight junction proteins, markers of microbial translocation, and inflammation markers (related to Figure 6B).
	a. Accelerated Biological Aging (Colon) vs Metabolites
	PCHorvath1		DunedinPACE
	r	p	r	p
Deoxycholic acid	0.00098479	0.995318	-0.0670752	0.68907
Ursodeoxycholic acid	0.00645585	0.969315	0.109968	0.511025
Trehalose	0.148703	0.372921	0.131196	0.432376
2-Hydroxybutyrate	0.490097	0.00178763	0.462961	0.00342376
5-HIAA	0.343763	0.0223278	0.163777	0.288102
L-Kynurenine	0.35635	0.0175854	0.150576	0.329246
Quinolinic acid	0.170261	0.269177	0.148555	0.335854
Mevalonic acid	-0.0527132	0.733985	0.0830162	0.592138
K/T (ratio)	0.322199	0.0329295	0.121353	0.432631
Q/T (ratio)	0.121071	0.433708	0.142918	0.354717
Hippuric acid	-0.225736	0.172974	-0.244338	0.139302
Urocanate	-0.250246	0.129692	-0.124412	0.456752
Xanthurenate	-0.254623	0.122898	-0.0351242	0.834174
L-Ergothioneine	-0.277801	0.0678804	-0.29697	0.0502796
Levulinic acid	-0.274749	0.0710866	-0.421991	0.00432832
Docosahexaenoic acid	-0.0835154	0.589905	-0.0107125	0.944978
L-Histidine	-0.243313	0.111494	-0.116652	0.450798
Oleic acid	-0.251533	0.0995474	-0.0984138	0.525066
L(-)-Carnitine	-0.0613108	0.692582	-0.106131	0.492923
	b. Accelerated Biological Aging(Ileum) vs Metabolites
	PCHorvath1		PCHorvath2		PCHannum		PCDNAmTL
	r	p	r	p	r	p	r	p
Deoxycholic acid	0.209578	0.66147	0.0331911	0.213154	-0.0248933	0.845379	0.0865339	0.781564
Ursodeoxycholic acid	0.205073	0.674698	0.103841	0.22338	0.056899	0.540792	-0.0128023	0.783707
Trehalose	0.236368	0.32139	0.241347	0.158991	0.181603	0.150139	-0.143907	0.503352
2-Hydroxybutyrate	0.175913	0.175958	0.035799	0.297663	0.092698	0.833395	-0.0422001	0.524192
5-HIAA	0.289361	0.0630751	0.233449	0.136774	0.139454	0.378423	-0.165708	0.294283
L-Kynurenine	0.222429	0.156831	0.21862	0.16424	0.12921	0.414767	-0.166417	0.292193
Quinolinic acid	0.126813	0.423549	0.30897	0.0464877	0.231019	0.141025	-0.24528	0.117431
Mevalonic acid	0.285795	0.0665432	0.176242	0.264219	0.168463	0.286215	-0.178349	0.25846
K/T (ratio)	0.237825	0.129362	0.292764	0.0599002	0.20282	0.197679	-0.169435	0.283403
Q/T (ratio)	0.143667	0.36404	0.313346	0.0433177	0.243659	0.119951	-0.203144	0.196948
Hippuric acid	-0.315078	0.0649882	-0.225699	0.0575035	-0.220009	0.17922	0.217165	0.343363
Urocanate	-0.280465	0.580474	-0.244192	0.0926888	-0.158369	0.145245	0.141536	0.517805
Xanthurenate	-0.402086	0.42519	-0.0182551	0.0136263	0.113561	0.914599	-0.092935	0.324174
L-Ergothioneine	-0.148205	0.348923	-0.282068	0.0703286	-0.269427	0.0844443	0.330362	0.032616
Levulinic acid	-0.301957	0.0519578	-0.103732	0.51328	-0.0562421	0.72351	0.0380891	0.810731
Docosahexaenoic acid	-0.268314	0.0857854	-0.260616	0.0955225	-0.267828	0.0863766	0.330632	0.0324657
L-Histidine	-0.0232577	0.883765	-0.189789	0.228653	-0.212399	0.176879	0.218963	0.163563
Oleic acid	-0.185451	0.239666	-0.111611	0.481622	-0.0429585	0.787064	0.118095	0.456356
L(-)-Carnitine	-0.163115	0.302009	-0.13443	0.396006	-0.103962	0.512339	0.155822	0.324426
	c. Accelerated Biological Aging (Blood) vs Metabolites
	PCHorvath1		PCHorvath2		PCHannum		PCPhenoAge		PCDNAmTL		PCGrimAge		DunedinPACE
	r	p	r	p	r	p	r	p	r	p	r	p	r	p
Deoxycholic acid	0.124666	0.489414	0.0544786	0.763329	0.137366	0.445877	0.0992647	0.58259	-0.068516	0.704789	0.0701872	0.697922	0.237299	0.183615
Ursodeoxycholic acid	0.169452	0.345816	0.143048	0.427102	0.160428	0.372474	0.208556	0.244128	-0.171123	0.34101	0.155749	0.38676	0.30381	0.0856404
Trehalose	-0.104612	0.562337	-0.072861	0.686984	-0.114639	0.52526	-0.0992647	0.58259	0.0865642	0.631939	-0.304479	0.0849194	-0.112299	0.533804
2-Hydroxybutyrate	0.068516	0.704789	0.0598262	0.740856	0.0822192	0.6492	0.285762	0.10694	-0.0762032	0.673398	0.117647	0.514374	0.150735	0.402413
5-HIAA	0.49907	0.00142498	0.469307	0.00295478	0.535835	0.000526148	0.435606	0.00626546	-0.538243	0.000490947	0.237553	0.150971	0.266003	0.106482
L-Kynurenine	0.47532	0.00256324	0.444676	0.00515546	0.527854	0.000659526	0.425741	0.00770072	-0.533326	0.000565222	0.23476	0.155978	0.249316	0.131172
Quinolinic acid	0.199694	0.229354	0.123318	0.460752	0.34019	0.0366352	0.332312	0.0415083	-0.327279	0.0448878	0.259875	0.115101	0.444578	0.0051664
Mevalonic acid	0.36295	0.0251155	0.311522	0.0569257	0.222672	0.179035	0.110844	0.507646	-0.257687	0.118303	0.107999	0.518667	-0.187001	0.260931
K/T (ratio)	0.202757	0.22214	0.138637	0.406491	0.329029	0.043688	0.281322	0.0870808	-0.294671	0.0725091	0.0920232	0.582671	0.332312	0.0415083
Q/T (ratio)	-0.0351242	0.834174	-0.109968	0.511025	0.133166	0.425437	0.184593	0.267229	-0.0854579	0.609957	0.163803	0.325765	0.430135	0.00703002
Hippuric acid	-0.37266	0.0326928	-0.283757	0.109533	-0.371992	0.0330312	-0.456885	0.0075202	0.378008	0.0300857	-0.551136	0.000887156	-0.531751	0.00144894
Urocanate	-0.250668	0.159416	-0.18516	0.302256	-0.127005	0.481234	-0.271056	0.127063	0.191511	0.28568	-0.659091	3.03331e-05	-0.474933	0.00522438
Xanthurenate	-0.642046	5.63421e-05	-0.618316	0.000125662	-0.570187	0.000531731	-0.457554	0.00742194	0.524398	0.00173221	-0.608957	0.000169422	-0.285094	0.107799
L-Ergothioneine	0.120473	0.471238	0.111062	0.506803	0.0990261	0.554183	-0.0981508	0.557708	-0.0915855	0.584473	-0.0887406	0.596246	-0.0948681	0.571019
Levulinic acid	-0.0096312	0.954236	-0.0143373	0.931917	-0.0477181	0.776035	-0.194484	0.241983	0.0765021	0.648025	-0.130021	0.436546	-0.314326	0.0546132
Docosahexaenoic acid	-0.261655	0.112546	-0.263734	0.109615	-0.124535	0.456303	-0.295251	0.0719229	0.153097	0.358801	-0.402167	0.0123147	-0.0804334	0.631199
L-Histidine	-0.16549	0.32074	-0.0543972	0.745661	-0.191977	0.248224	-0.149072	0.371722	0.122366	0.464244	0.0330542	0.843822	-0.165271	0.321389
Oleic acid	-0.502408	0.00130765	-0.567973	0.000199654	-0.521344	0.000789753	-0.355955	0.0282821	0.498577	0.00144307	-0.10486	0.530962	-0.196147	0.237901
L(-)-Carnitine	-0.0475982	0.776583	-0.065981	0.693894	0.0753912	0.652812	-0.180654	0.27775	-0.0031732	0.984915	-0.380676	0.0183835	-0.0066747	0.968275
	d. Tight junctions vs Metabolites
	ZO-1 (Ileum)		Occludin (Ileum)		ZO-1 (Colon)		Occludin (Colon)
	r	p	r	p	r	p	r	p
Deoxycholic acid	-0.293148	0.0874363	-0.377638	0.0231666	-0.110105	0.510497	-0.136273	0.421265
Ursodeoxycholic acid	-0.176451	0.310596	-0.227798	0.181485	-0.0470308	0.77918	-0.0145326	0.931968
Trehalose	-0.351356	0.0384837	-0.155399	0.365463	-0.256582	0.119946	-0.0439553	0.796162
2-Hydroxybutyrate	-0.382991	0.0231542	-0.431291	0.00863336	-0.0383499	0.819186	-0.185231	0.272388
5-HIAA	-0.18128	0.262941	-0.171818	0.28275	-0.344577	0.0219918	-0.156473	0.316335
L-Kynurenine	-0.154485	0.341201	-0.108739	0.498567	-0.263806	0.0835738	-0.102163	0.514467
Quinolinic acid	-0.171957	0.288692	0.0355365	0.825422	-0.219103	0.153018	-0.127879	0.413808
Mevalonic acid	0.051041	0.754449	0.0451646	0.779175	-0.296807	0.0504114	-0.0618156	0.69374
K/T (ratio)	-0.195029	0.227825	0.0607447	0.705969	-0.144936	0.347891	0.0246504	0.87532
Q/T (ratio)	-0.122423	0.451717	0.0700227	0.663539	-0.116274	0.452275	-0.0183551	0.906999
Hippuric acid	0.135115	0.439001	0.15527	0.365867	0.0387894	0.817149	0.267663	0.109239
Urocanate	0.0381022	0.827968	0.183712	0.28348	-0.060217	0.719499	0.243958	0.145643
Xanthurenate	0.105449	0.546593	0.098385	0.568091	0.204716	0.217611	0.365817	0.0259728
L-Ergothioneine	0.19663	0.223955	-0.0357116	0.824575	0.197801	0.198077	0.0102394	0.948041
Levulinic acid	-0.0772786	0.635525	0.0983072	0.540875	0.270316	0.0759541	0.340619	0.0254122
Docosahexaenoic acid	-0.0929089	0.568535	-0.0778633	0.628467	0.149511	0.332718	0.240568	0.120197
L-Histidine	0.157517	0.331693	0.125614	0.433888	0.135512	0.380452	0.235399	0.128618
Oleic acid	0.208611	0.196425	0.176949	0.268403	0.331495	0.0279379	0.293527	0.056084
L(-)-Carnitine	-0.0490634	0.763685	-0.0671343	0.676645	-0.0650372	0.6749	-0.0005309	0.997304
	e. Inflammatory markers vs Metabolites
	CXCL9		Eotaxin		IL-4		IP-10		MIP-1⍺		MPO
	r	p	r	p	r	p	r	p	r	p	r	p
Deoxycholic acid	0.0797941	0.643646	-0.0615257	0.717543	0.0599953	0.724291	0.412281	0.0112242	0.116552	0.4921	0.148785	0.379474
Ursodeoxycholic acid	0.221364	0.194467	-0.0906882	0.593478	0.35096	0.0331876	0.560692	0.00030679	0.332582	0.0442995	0.213871	0.203714
Trehalose	0.179923	0.293701	-0.036868	0.828492	0.0912971	0.59099	0.0765766	0.65237	0.117738	0.487676	0.251808	0.13272
2-Hydroxybutyrate	0.0265122	0.878015	-0.0454034	0.789595	-0.428859	0.00808589	-0.204125	0.225574	-0.330093	0.0460125	0.164552	0.330437
5-HIAA	0.469345	0.00130913	0.232287	0.124669	0.293565	0.0503189	0.406983	0.00552825	0.420872	0.00399077	0.155838	0.306668
L-Kynurenine	0.501851	0.000519066	0.223262	0.140422	0.279316	0.063147	0.415406	0.00454416	0.400336	0.0064309	0.177075	0.244564
Quinolinic acid	0.561522	7.31845e-05	0.150664	0.323204	0.314322	0.0354809	0.490777	0.00061972	0.321518	0.0312667	0.217778	0.150689
Mevalonic acid	0.215645	0.159769	0.0250996	0.869998	-0.0225363	0.883177	-0.0249012	0.871017	0.00830149	0.956838	-0.0182525	0.905271
K/T (ratio)	0.381536	0.0106051	0.11779	0.440935	0.304306	0.0421146	0.410277	0.00512333	0.369219	0.0125608	-0.0123221	0.93597
Q/T (ratio)	0.337985	0.02484	0.0309628	0.839988	0.269843	0.0730304	0.400395	0.00642233	0.168599	0.268242	0.0933052	0.542107
Hippuric acid	-0.294208	0.081555	-0.323039	0.0511556	-0.386531	0.0181203	-0.43504	0.00712586	-0.324045	0.0503951	-0.0917605	0.589099
Urocanate	-0.249163	0.142799	-0.465533	0.00368971	-0.189827	0.260458	-0.215979	0.199186	-0.190064	0.259852	-0.241375	0.15009
Xanthurenate	-0.350579	0.0360567	-0.360856	0.0282219	-0.164809	0.329673	-0.0979137	0.564256	-0.0685321	0.686925	-0.0639004	0.707114
L-Ergothioneine	-0.113742	0.462248	-0.0540861	0.724186	-0.0546934	0.721214	-0.0923584	0.546232	0.0470418	0.758953	-0.22015	0.146182
Levulinic acid	-0.121233	0.433088	-0.118473	0.438275	-0.107827	0.480793	-0.206892	0.172686	0.0236573	0.87741	-0.116523	0.445902
Docosahexaenoic acid	-0.314246	0.037763	-0.389498	0.00817743	-0.247257	0.101523	-0.166151	0.275356	-0.094518	0.536846	-0.42682	0.00345645
L-Histidine	-0.0802819	0.604432	-0.0631239	0.680381	-0.0247487	0.8718	-0.132437	0.385808	-0.282339	0.0602274	-0.0698609	0.648382
Oleic acid	-0.203525	0.185143	-0.204718	0.177342	-0.256452	0.089039	-0.243163	0.107497	-0.29246	0.0512315	-0.495551	0.000537643
L(-)-Carnitine	-0.217336	0.15644	-0.429461	0.00324013	-0.137986	0.366037	-0.113439	0.458114	-0.133614	0.381561	-0.263442	0.0803724
	f. Microbial translocation vs Metabolites
	Reg3A		I-FABP		Zonulin		LBP		β-glucan		sCD163
	r	p	r	p	r	p	r	p	r	p	r	p
Deoxycholic acid	0.0386462	0.820352	-0.126519	0.45556	0.167852	0.320696	0.184221	0.275058	0.15971	0.390776	-0.0151731	0.928977
Ursodeoxycholic acid	-0.0587991	0.72958	-0.0788522	0.642719	0.197961	0.240199	0.192994	0.25244	0.051825	0.781874	0.0919867	0.588177
Trehalose	0.134669	0.426803	0.224106	0.18239	0.0372214	0.826873	0.112975	0.505571	0.334745	0.0656655	0.359649	0.0287925
2-Hydroxybutyrate	0.0637781	0.70765	0.047667	0.779359	-0.0912755	0.591078	0.104321	0.538911	0.101432	0.587169	0.177809	0.292401
5-HIAA	0.0113311	0.94111	0.0115973	0.939729	0.329381	0.0271443	0.290326	0.0530324	0.109883	0.511355	0.149083	0.328366
L-Kynurenine	-0.0178583	0.907308	-0.0206308	0.892995	0.359922	0.0151617	0.286919	0.0560116	0.102956	0.53849	0.126293	0.40842
Quinolinic acid	0.196581	0.195573	0.0666842	0.663397	0.254414	0.0916975	0.517145	0.000275313	0.324724	0.0466864	0.334267	0.0248184
Mevalonic acid	0.462466	0.00138154	0.301463	0.044172	0.111858	0.464444	0.0123851	0.935643	0.0160884	0.923625	-0.0042162	0.978071
K/T (ratio)	0.229849	0.128786	0.144175	0.344716	0.203689	0.179578	0.579597	3.01791e-05	0.481559	0.00220576	0.275042	0.0674651
Q/T (ratio)	0.296452	0.0479962	0.175738	0.248203	0.10975	0.472956	0.576699	3.37793e-05	0.455511	0.00405595	0.37801	0.0104616
Hippuric acid	0.0877245	0.605652	0.163989	0.332119	-0.053817	0.751737	-0.394997	0.0155413	-0.171607	0.355967	-0.178284	0.291095
Urocanate	0.0812044	0.632804	0.186755	0.268393	-0.362968	0.0272455	-0.066149	0.697287	-0.0108893	0.953638	-0.187767	0.265763
Xanthurenate	-0.228321	0.174088	-0.121658	0.473197	-0.162873	0.335463	-0.0983937	0.562338	0.136923	0.462647	-0.0763395	0.653379
L-Ergothioneine	-0.234395	0.121189	-0.168028	0.269889	-0.0300395	0.8447	-0.337429	0.0234037	-0.19722	0.235293	-0.402714	0.00609426
Levulinic acid	-0.223174	0.140582	-0.188921	0.213909	-0.0672728	0.660604	-0.220868	0.144838	-0.438619	0.00587586	-0.255131	0.0907545
Docosahexaenoic acid	-0.277564	0.0648899	-0.0434926	0.776655	-0.119244	0.435278	-0.0728003	0.63461	0.0619527	0.711755	-0.0521791	0.733548
L-Histidine	0.10793	0.48037	0.198049	0.192189	-0.0971865	0.525358	-0.262972	0.0809334	-0.598467	7.22426e-05	-0.194841	0.199638
Oleic acid	0.0673169	0.660396	0.0121614	0.936804	-0.120132	0.431842	-0.0457346	0.765459	-0.0703925	0.674519	-0.0081057	0.957855
L(-)-Carnitine	-0.139991	0.359042	0.024776	0.87166	-0.231621	0.125785	-0.0613327	0.688986	0.180913	0.277051	-0.205277	0.176137
